# Supplementary material for: BibliZap: An exploratory evaluation of an automated multi-level citation searching tool for systematic and rapid reviews
Source: Res Synth Methods. 2026 Mar 24;17(4):816–29. doi: 10.1017/rsm.2026.10079 (PMC13311337; doi:10.1017/rsm.2026.10079)
Supplement: Bentegeac et al. supplementary material [file S1759287926100799sup001.xlsx]

## Sheet: Feuil1
Table 1. Sensitivity, precision, and screening workload across the five search strategies. Values are presented as mean (95% CI) or median [Q1–Q3]. Sensitivity corresponds to the proportion of gold-standard articles retrieved; precision to the proportion of included articles among screened records; and query size to the total number of records screened per approach. “Overall” refers to the aggreg…
PMID	First Author	Year	Discipline	GS size	Approach #1				Approach #2				Approach #3				Approach #4				Approach #5
					Pubmed only				Pubmed + BZ top 500				Pubmed + BZ full seed				BZ 1-seed				BZ 3-seed
					Query size	GS retrieved	Recall	Precision	Query size	GS retrieved	Recall	Precision	Query size	GS retrieved	Recall	Precision	Query size	GS retrieved	Recall	Precision	Query size	GS retrieved	Recall	Precision
22777524	Yeh, H. C.	2012	Endocrinology	37	4645	37	1	0.00796555	5145	37	1	0.00719145	9323	37	1	0.00396868	6822	28.7778	0.777778	0.00421838	6686	35.9118	0.970588	0.00537119
24157497	Wu, H. Y.	2013	Endocrinology	61	10000	61	1	0.0061	10500	61	1	0.00580952	16335	61	1	0.00373431	7925	41.6833	0.683333	0.00525973	8053	46.2759	0.758621	0.00574641
24046285	Gagne, J. J.	2013	Pharmacology	12	978	12	1	0.0122699	1478	12	1	0.00811908	8802	12	1	0.00136333	4684	12	1	0.00256191	7237	12	1	0.00165815
23529983	Kramer, C. K.	2013	Cardiology and Vascular	8	283	8	1	0.0282686	783	8	1	0.0102171	7475	8	1	0.00107023	7342	6.85714	0.857143	0.000933961	7286	8	1	0.001098
24922745	Brenner, H.	2014	Oncology	16	1690	16	1	0.00946746	2190	16	1	0.00730594	8369	16	1	0.00191182	6105	16	1	0.0026208	6135	16	1	0.00260799
25770113	Conway, R.	2015	Dermatology	7	3046	7	1	0.0022981	3546	7	1	0.00197406	10043	7	1	0.000697003	5665	3.5	0.5	0.000617829	8294	7	1	0.000843984
25569206	Carter, J. L.	2015	Oncology	49	746	49	1	0.0656836	1246	49	1	0.0393258	6658	49	1	0.00735957	4733	9.1875	0.1875	0.00194116	6137	34.087	0.695652	0.00555434
26830055	Eng, J.	2016	Nephrology	29	6167	29	1	0.00470245	6667	29	1	0.00434978	12556	29	1	0.00230965	3638	21.75	0.75	0.00597856	8008	27.8846	0.961538	0.00348209
29187358	Roth, D. E.	2017	Obstetrics and Gynecology	38	2511	38	1	0.0151334	3011	38	1	0.0126204	8966	38	1	0.00423823	7036	36.973	0.972973	0.00525483	7166	36.9143	0.971429	0.00515131
30409774	Xu, C.	2018	Oncology	36	1866	36	1	0.0192926	2366	36	1	0.0152156	7008	36	1	0.00513699	3818	28.8	0.8	0.00754322	5352	34.9091	0.969697	0.00652263
29540345	Baxi, S.	2018	Oncology	13	242	13	1	0.053719	742	13	1	0.0175202	4597	13	1	0.00282793	4645	13	1	0.00279871	4196	13	1	0.00309819
32479176	Lyles, C. R.	2020	Public health	29	303	29	1	0.0957096	803	29	1	0.0361146	4305	29	1	0.00673635	8004	13.963	0.481481	0.0017445	3766	16.24	0.56	0.00431227
22872710	Mantha, S.	2012	Cardiology and Vascular	8	1893	7	0.875	0.00369783	2393	8	1	0.00334308	8445	8	1	0.000947306	7477	8	1	0.00106995	6998	8	1	0.00114318
22422870	Hu, E. A.	2012	Endocrinology	4	1010	3	0.75	0.0029703	1510	4	1	0.00264901	6214	4	1	0.000643708	6142	4	1	0.000651254	5544	4	1	0.000721501
23900314	Goto, A.	2013	Cardiology and Vascular	6	499	5	0.833333	0.01002	999	5	0.833333	0.00500501	5930	6	1	0.0010118	5547	4.8	0.8	0.000865333	5714	6	1	0.00105005
23420235	Boland, M. V.	2013	Ophtalmology	27	6848	25	0.925926	0.0036507	7348	26	0.962963	0.00353838	11285	26	0.962963	0.00230394	4452	21.8077	0.807692	0.0048984	6221	22.5	0.833333	0.00361678
23460092	Weaver, S. J.	2013	Public health	20	2426	18	0.9	0.00741962	2926	18	0.9	0.00615174	7427	19	0.95	0.00255823	1106	8.42105	0.421053	0.00761397	5194	17.6471	0.882353	0.00339759
23814120	Zheng, J. S.	2013	Oncology	26	4657	25	0.961538	0.00536826	5157	26	1	0.00504169	11999	26	1	0.00216685	7952	23.92	0.92	0.00300805	7226	26	1	0.00359812
25006006	Haycock, P. C.	2014	Cardiology and Vascular	25	834	24	0.96	0.028777	1334	25	1	0.0187406	6589	25	1	0.0037942	6772	23.9583	0.958333	0.00353785	6650	25	1	0.0037594
25556126	Liao, W. C.	2015	Endocrinology	9	212	8	0.888889	0.0377358	712	9	1	0.0126404	7010	9	1	0.00128388	4955	7.875	0.875	0.0015893	6467	9	1	0.00139168
28903922	Batelaan, N. M.	2017	Psychiatry	24	687	23	0.958333	0.0334789	1187	23	0.958333	0.0193766	9312	24	1	0.00257732	7429	21.913	0.913043	0.00294966	7912	22.8571	0.952381	0.00288892
30383109	Naik, R. P.	2018	Hematology	38	4723	36	0.947368	0.00762227	5223	36	0.947368	0.00689259	12227	37	0.973684	0.00302609	1002	6.16216	0.162162	0.00614986	6909	21.7143	0.571429	0.0031429
30617123	Ochen, Y.	2019	Orthopedics	29	1086	28	0.965517	0.0257827	1586	29	1	0.018285	8591	29	1	0.00337563	768	23.8214	0.821429	0.0310175	7691	29	1	0.00377064
32371466	Kisely, S.	2020	Psychology	50	4185	49	0.98	0.0117085	4685	50	1	0.0106724	7195	50	1	0.00694927	2801	43.8776	0.877551	0.015665	4007	45.7447	0.914894	0.0114162
33176180	Thomalla, G.	2020	Cardiology and Vascular	4	87	3	0.75	0.0344828	587	4	1	0.00681431	6910	4	1	0.000578871	7350	4	1	0.000544218	7076	4	1	0.000565291
32427305	Hughes, D.	2020	Neurology	13	2035	12	0.923077	0.00589681	2535	12	0.923077	0.00473373	10705	13	1	0.00121439	9864	13	1	0.00131792	9356	13	1	0.00138948
22323502	Asbridge, M.	2012	Public health	5	10000	3	0.6	0.0003	10500	5	1	0.00047619	15220	5	1	0.000328515	2997	5	1	0.00166834	6023	5	1	0.000830151
23935058	Långström, N.	2013	Psychology	5	628	3	0.6	0.00477707	1128	5	1	0.00443262	3870	5	1	0.00129199	4466	5	1	0.00111957	3305	5	1	0.00151286
26830221	Subramaniam, R. M.	2016	Nephrology	76	6167	74	0.973684	0.0119994	6667	74	0.973684	0.0110994	11993	76	1	0.00633703	5516	64.8533	0.853333	0.0117573	8320	73.9178	0.972603	0.00888435
27802505	Newberry, S. J.	2017	Rheumatology	21	2299	19	0.904762	0.00826446	2799	20	0.952381	0.00714541	7603	21	1	0.00276207	3429	18.9	0.9	0.00551181	4922	19.8333	0.944444	0.00402953
31727627	Huang, S. W.	2019	Urology	132	1884	130	0.984848	0.0690021	2384	131	0.992424	0.0549497	9334	132	1	0.0141418	8269	56.7188	0.429688	0.0068592	6055	125.714	0.952381	0.0207621
33186535	Gencer, B.	2020	Cardiology and Vascular	6	145	4	0.666667	0.0275862	645	6	1	0.00930233	8092	6	1	0.000741473	8758	4.8	0.8	0.00054807	8153	6	1	0.000735925
32459529	Hernandez, A. V.	2020	Infectiology	9	1950	7	0.777778	0.00358974	2450	9	1	0.00367347	8398	9	1	0.00107168	6280	7.875	0.875	0.00125398	7171	9	1	0.00125506
33441384	Goldenberg, J. Z.	2021	Endocrinology	16	4408	14	0.875	0.00317604	4908	16	1	0.00325998	12762	16	1	0.00125372	9320	3.2	0.2	0.000343348	9209	14.7692	0.923077	0.00160378
24727842	Kim, C. A.	2014	Cardiology and Vascular	69	2046	66	0.956522	0.0322581	2546	68	0.985507	0.0267086	6451	69	1	0.010696	5397	66.9706	0.970588	0.0124089	4150	69	1	0.0166265
26199070	Imamura, F.	2015	Endocrinology	20	554	17	0.85	0.0306859	1054	20	1	0.0189753	5961	20	1	0.00335514	5842	16.8421	0.842105	0.00288293	6903	18.8235	0.941176	0.00272686
27142267	Salvo, F.	2016	Endocrinology	10	10000	7	0.7	0.0007	10500	9	0.9	0.000857143	16133	10	1	0.000619848	7090	8.88889	0.888889	0.00125372	6618	10	1	0.00151103
29049756	Selby, K.	2017	Public health	20	3155	16	0.8	0.00507132	3655	18	0.9	0.00492476	9510	19	0.95	0.0019979	8378	16.8421	0.842105	0.00201028	8169	17.6471	0.882353	0.00216025
32442035	Nemann, H. J.	2020	Infectiology	15	10000	8	0.533333	0.0008	10500	11	0.733333	0.00104762	13702	11	0.733333	0.000802803	4043	2.14286	0.142857	0.000530017	7314	7.5	0.5	0.00102543
33472813	Ferreira, G. E.	2021	Rheumatology	30	297	27	0.9	0.0909091	797	28	0.933333	0.0351317	8949	30	1	0.00335233	8813	20.6897	0.689655	0.00234763	8924	24.4444	0.814815	0.00273918
23033409	Wehner, M. R.	2012	Dermatology	16	434	11	0.6875	0.0253456	934	14	0.875	0.0149893	8032	15	0.9375	0.00186753	4084	13.8667	0.866667	0.00339536	7314	14.7692	0.923077	0.00201931
31591158	Zhao, Y.	2019	Pneumology	16	520	12	0.75	0.0230769	1020	14	0.875	0.0137255	7870	16	1	0.00203304	7642	16	1	0.00209369	7864	16	1	0.00203459
26109551	Lamont, K.	2015	Obstetrics and Gynecology	14	298	9	0.642857	0.0302013	798	13	0.928571	0.0162907	6843	14	1	0.00204589	3762	12.9231	0.923077	0.00343516	6501	12.7273	0.909091	0.00195774
25059938	Kerrigan, D.	2015	Public health	21	1524	14	0.666667	0.00918635	2024	19	0.904762	0.00938735	5695	19	0.904762	0.00333626	2732	15.75	0.75	0.00576501	4668	18.6667	0.888889	0.00399886
27548070	Kim, D. H.	2016	Geriatrics	26	1634	20	0.769231	0.0122399	2134	22	0.846154	0.0103093	7594	26	1	0.00342376	6111	18.72	0.72	0.00306333	6599	23.7391	0.913043	0.00359738
24592495	Anglemyer, A.	2014	Public health	16	873	9	0.5625	0.0103093	1373	15	0.9375	0.010925	7277	16	1	0.00219871	4265	14.9333	0.933333	0.00350137	7777	16	1	0.00205735
32909814	Juraschek, S. P.	2021	Cardiology and Vascular	9	349	1	0.111111	0.00286533	849	9	1	0.0106007	8464	9	1	0.00106333	9999	9	1	0.00090009	9623	9	1	0.000935259
26420598	Tai, V.	2015	Rheumatology	57	8405	47	0.824561	0.00559191	8905	51	0.894737	0.00572712	15151	56	0.982456	0.00369613	8541	51.9107	0.910714	0.00607783	7869	52.7778	0.925926	0.00670705
22226047	Edmond, K. M.	2012	Obstetrics and Gynecology	49	1911	38	0.77551	0.0198849	2411	39	0.795918	0.0161759	7881	48	0.979592	0.0060906	2751	40.8333	0.833333	0.0148431	7559	41.5435	0.847826	0.0054959
30158148	Chowdhury, R.	2018	Cardiology and Vascular	45	10000	33	0.733333	0.0033	10500	37	0.822222	0.00352381	18011	43	0.955556	0.00238743	6946	27.6136	0.613636	0.00397547	7874	38.5714	0.857143	0.00489858
31990319	Mello, M. M.	2020	Public health	21	887	6	0.285714	0.00676437	1387	17	0.809524	0.0122567	7737	17	0.809524	0.00219723	6637	16.8	0.8	0.00253126	7579	17.5	0.833333	0.00230901
26420387	Bolland, M. J.	2015	Orthopedics	78	8405	59	0.75641	0.00701963	8905	63	0.807692	0.00707468	14619	71	0.910256	0.00485669	8398	55.7143	0.714286	0.00663423	8099	62.6053	0.802632	0.00773
27893131	Kavalieratos, D.	2016	Palliative care	48	10000	34	0.708333	0.0034	10500	40	0.833333	0.00380952	16451	46	0.958333	0.00279618	8328	1.02128	0.0212766	0.000122632	6836	30.9333	0.644444	0.00452506
27737830	Kandasamy, R.	2016	Immunology	75	1723	39	0.52	0.0226349	2223	46	0.613333	0.0206928	9572	51	0.68	0.00532804	0	0	-	-	6484	23.9583	0.319444	0.00369499
22986378	Prvu Bettger, J.	2012	Cardiology and Vascular	40	8633	26	0.65	0.0030117	9133	37	0.925	0.00405124	14579	39	0.975	0.00267508	4061	26.6667	0.666667	0.00656653	5265	30.2703	0.756757	0.00574934
31255301	Drolet, M.	2019	Public health	61	1164	41	0.672131	0.0352234	1664	58	0.95082	0.0348558	7905	61	1	0.00771664	4356	55.9167	0.916667	0.0128367	7860	57.8448	0.948276	0.00735939
28348110	Schandelmaier, S.	2017	Orthopedics	24	27	1	0.0416667	0.037037	527	21	0.875	0.0398482	2110	23	0.958333	0.0109005	8888	24	1	0.00270027	7709	24	1	0.00311324
26868137	Bangalore, S.	2016	Endocrinology	32	10000	2	0.0625	0.0002	10500	19	0.59375	0.00180952	19168	29	0.90625	0.00151294	8854	26.8387	0.83871	0.00303125	9412	28.6897	0.896552	0.0030482
31585960	Bellou, V.	2019	Pulmonology	227	10000	186	0.819383	0.0186	10500	194	0.854626	0.0184762	16556	213	0.938326	0.0128654	8570	71.3142	0.314159	0.00832137	8847	154.036	0.678571	0.0174111
30326495	Rotenstein, L. S.	2018	Psychology	158	4360	123	0.778481	0.028211	4860	130	0.822785	0.026749	8280	157	0.993671	0.0189614	4297	120.526	0.762821	0.0280488	4542	128.247	0.811688	0.0282357
26903336	Shankar-Hari, M.	2016	Critical care	92	903	47	0.51087	0.0520487	1403	76	0.826087	0.0541696	8035	88	0.956522	0.0109521	8689	81.8901	0.89011	0.00942457	8202	86.8315	0.94382	0.0105866
27802478	Shekelle, P. G.	2017	Rheumatology	89	3847	45	0.505618	0.0116974	4347	73	0.820225	0.0167932	8898	87	0.977528	0.00977748	7115	63.7159	0.715909	0.00895515	7326	83.8256	0.94186	0.0114422
28114600	Mendelson, A.	2017	Public health	68	85	9	0.132353	0.105882	585	31	0.455882	0.0529915	6310	57	0.838235	0.00903328	3627	33.4925	0.492537	0.00923423	7500	52.3077	0.769231	0.00697436
31200992	Charlson, F.	2019	Psychology	128	2313	55	0.429688	0.0237786	2813	59	0.460938	0.020974	8823	103	0.804688	0.011674	5771	26.6667	0.208333	0.00462081	4958	77.617	0.606383	0.0156549
33148618	Chersich, M. F.	2020	Obstetrics and Gynecology	66	9024	16	0.242424	0.00177305	9524	62	0.939394	0.00650987	14623	64	0.969697	0.00437667	7306	54.8308	0.830769	0.0075049	7689	63.9048	0.968254	0.00831119
30917990	Mutz, J.	2019	Psychiatry	90	113	8	0.0888889	0.0707965	613	63	0.7	0.102773	7331	86	0.955556	0.011731	8260	46.5169	0.516854	0.00563158	8348	84.8276	0.942529	0.0101614
Overall*				26 [14-50]	1889 [643-4654]	19 [8-38]	75% (68, 81)	2.1% (1.6, 2.7)	2388 [1143-5154]	24 [13-45]	91% (88, 94)	1.5% (1.2, 2.0)	8422 [7216-11816]	26 [13-50]	97% (95, 98)	0.4% (0.3, 0.5)	6126 [4273-7945]	18 [9-32]	75% (68, 81)	0.5% (0.4, 0.7)	7198 [6136-7873]	23 [13-41]	90% (86, 93)	0.5% (0.4, 0.6)
*values expressed as median [interquartile range] or mean (95%CI) for performances (recall and precision)
